# Supplementary material for: Transcriptomic Analysis of HCN-2 Cells Suggests Connection among Oxidative Stress, Senescence, and Neuron Death after SARS-CoV-2 Infection
Source: Cells. 2021 Aug 25;10(9):2189. doi: 10.3390/cells10092189 (PMC8472605; doi:10.3390/cells10092189)
Supplement: Supplementary file 1 [file cells-10-02189-s001.zip]

Archive with 1 entries (1 files):
- cells-1332292-supplementary.pdf
